# Supplementary material for: Paternity success for resident and non-resident males and their influences on paternal sibling cohorts in Japanese macaques (Macaca fuscata) on Shodoshima Island
Source: PLoS One. 2024 Sep 19;19(9):e0309056. doi: 10.1371/journal.pone.0309056 (PMC11412542; doi:10.1371/journal.pone.0309056)
Supplement: S2 Table — (XLSX) [file pone.0309056.s002.xlsx]

## Sheet: genotype
S2 Table. Genotype data for 88 individuals of the B group.
Ind	Sex	MFGT22A	MFGT22B	D5S820A	D5S820B	MFGT18A	MFGT18B	D6S501A	D6S501B	D3S1768A	D3S1768B	D17S1290A	D17S1290B	MFGT21A	MFGT21B	MFGT5A	MFGT5B	D6S493A	D6S493B	D14S306A	D14S306B	D19S582A	D19S582B	D20S484A	D20S484B	MFGT27A	MFGT27B	D7S821A	D7S821B	MFGT24A	MFGT24B	D1S548A	D1S548B
1	M	111	124	191	195	87	93	177	197	184	208	242	274	107	107	139	139	265	293	169	173	161	165	148	148	169	173	293	297	117	127	192	192
2	M	113	113	191	191	87	93	181	185	208	208	242	242	107	107	139	139	285	293	177	177	161	165	132	132	167	167	293	297	117	119	192	192
3	M	111	113	199	199	93	93	185	201	208	208	246	246	107	107	139	143	293	293	173	173	165	165	132	140	167	167	297	297	117	119	192	200
4	M	111	122	191	191	93	93	205	205	184	208	246	274	107	107	139	143	285	297	173	177	161	165	132	132	167	169	285	297	117	127	192	192
5	M	113	113	191	203	87	93	185	185	208	212	242	246	107	107	139	139	293	293	181	185	161	165	132	148	169	171	289	297	127	127	192	196
6	M	122	124	191	191	93	93	181	197	184	212	242	242	107	107	139	139	285	293	173	173	161	161	132	140	169	169	293	297	119	123	192	200
7	M	113	122	191	191	93	93	185	197	184	212	242	242	107	107	139	139	297	297	177	177	161	165	132	132	169	173	289	289	117	119	192	192
8	M	124	124	195	195	93	93	177	205	208	208	242	246	111	111	139	139	265	293	173	177	157	161	140	140	169	173	293	297	117	127	192	196
9	M	113	113	191	195	87	93	185	205	208	208	262	274	107	112	139	143	293	293	173	185	161	165	140	148	165	169	297	297	119	127	192	192
10	M	124	124	195	203	93	93	177	185	184	212	242	250	107	107	139	139	265	293	181	185	161	161	132	140	173	173	293	293	119	119	192	200
11	M	122	124	191	191	93	93	197	205	184	212	242	254	107	116	139	143	293	297	173	185	153	157	132	140	169	169	289	293	119	127	192	200
12	M	93	122	191	203	93	93	193	197	184	216	250	258	111	120	135	139	265	297	173	181	157	161	128	132	165	169	281	293	117	129	188	192
13	M	122	124	191	195	87	93	181	205	184	208	242	246	107	107	139	143	293	297	173	177	161	161	140	144	167	167	289	293	117	127	192	192
14	M	113	113	195	195	87	93	185	185	208	212	242	242	107	107	139	143	293	293	173	177	161	165	132	140	167	171	293	297	117	127	192	200
15	M	113	113	191	195	87	93	177	197	208	212	242	242	107	107	139	139	265	297	177	181	161	161	148	148	169	169	293	297	125	127	192	192
16	M	113	113	191	203	93	93	185	197	184	212	242	242	107	107	139	139	293	297	173	173	157	165	148	148	173	173	289	289	117	125	192	192
17	M	113	124	191	195	87	87	185	197	184	184	250	274	107	107	135	139	293	297	169	185	161	165	148	148	169	169	293	297	117	119	192	200
18	M	122	124	187	191	87	93	177	185	208	208	242	274	107	107	139	139	265	297	169	177	165	165	140	148	167	173	289	297	117	127	192	200
19	M	113	113	191	203	93	95	185	189	184	208	242	246	107	107	135	139	293	305	173	177	165	165	148	152	165	167	293	297	119	127	192	192
20	F	113	126	191	203	93	93	185	201	208	208	242	242	107	107	139	139	293	293	177	181	157	165	132	140	169	171	289	297	119	127	192	192
21	M	122	126	191	191	93	93	185	193	184	208	242	250	107	111	139	139	265	293	173	181	157	157	132	140	165	169	281	297	117	127	192	192
22	M	122	126	191	203	93	93	201	205	208	208	242	246	107	107	139	143	285	293	173	177	161	165	132	140	169	171	285	289	117	127	192	192
23	M	124	126	191	203	93	93	177	185	208	212	242	242	107	107	139	139	265	293	181	181	161	165	132	132	169	173	289	293	119	119	192	200
24	F	113	131	195	203	93	93	177	185	208	212	242	274	107	107	135	139	293	297	173	173	165	173	144	144	167	169	293	297	119	119	192	192
25	M	113	131	187	195	87	93	185	193	208	208	242	274	107	107	139	139	293	293	173	181	161	165	140	144	167	169	293	297	119	119	192	192
26	F	98	131	187	195	93	93	177	185	184	208	242	258	107	107	135	143	285	297	173	173	165	173	140	144	169	169	293	297	119	129	192	192
27	F	113	124	203	203	93	93	177	177	184	212	242	242	107	107	139	139	265	297	173	181	161	173	132	144	169	173	293	293	119	119	192	192
28	F	113	124	199	203	93	95	177	185	208	212	242	254	107	107	135	135	297	297	173	173	165	165	144	144	167	167	289	293	117	119	192	192
29	F	113	122	191	203	93	93	177	205	184	212	242	274	107	107	135	143	285	297	173	173	165	165	132	144	167	167	285	289	117	127	192	192
30	F	124	124	203	203	93	93	177	185	212	212	242	250	107	107	135	139	265	297	173	185	161	165	132	144	167	173	293	293	117	119	192	200
31	F	113	122	195	195	93	93	185	197	208	212	242	246	107	112	139	139	285	293	177	177	157	161	128	128	165	169	289	297	117	131	192	196
32	M	113	122	191	195	93	93	181	185	208	208	242	246	107	107	139	139	285	293	177	177	161	161	128	132	165	167	297	297	117	119	192	196
33	F	93	122	191	195	93	93	185	193	184	208	242	258	107	120	139	139	265	293	177	181	157	161	128	128	169	169	281	289	129	131	188	196
34	F	111	122	191	191	87	93	193	197	208	208	246	246	107	112	139	143	297	297	173	173	157	161	148	148	169	169	289	297	119	127	196	200
35	F	111	122	191	191	93	93	193	205	184	208	246	274	107	107	139	143	285	297	173	177	161	161	132	148	167	169	289	297	117	127	192	200
36	F	93	122	195	203	87	93	181	185	212	216	250	254	103	107	139	139	293	293	181	181	157	165	140	144	165	167	289	317	119	127	192	192
37	F	93	122	195	203	93	93	185	197	216	216	250	258	103	120	139	139	265	293	181	181	157	157	132	140	165	167	281	289	119	129	192	192
38	F	93	111	199	203	87	93	181	185	208	216	246	254	103	107	139	143	293	293	173	181	157	165	140	144	167	167	297	317	119	119	192	192
39	F	93	122	187	195	87	93	181	205	184	212	246	254	103	116	139	139	293	293	173	181	161	165	140	140	165	169	289	317	127	127	192	192
40	F	93	93	191	195	87	93	181	197	184	184	246	258	116	120	139	139	265	293	173	181	157	161	132	140	165	165	281	317	127	129	188	192
41	F	93	124	187	195	93	93	181	185	184	184	250	254	107	116	139	139	293	293	173	181	161	165	140	140	169	173	289	293	119	127	192	192
42	F	111	124	191	195	93	93	177	197	184	208	242	242	107	107	139	139	265	297	173	181	161	161	140	148	167	169	297	297	117	127	192	192
43	F	111	111	191	191	93	93	197	205	184	208	242	274	107	107	139	143	285	297	177	181	161	165	132	140	167	169	297	297	117	117	192	192
44	F	113	122	191	195	93	93	177	197	184	208	242	246	107	107	139	143	265	297	173	177	161	165	148	148	167	167	293	297	117	127	192	192
45	F	122	122	191	195	87	93	177	181	184	184	242	246	107	107	139	139	265	297	173	173	161	165	140	148	167	169	289	297	117	127	192	192
46	F	122	122	191	211	89	93	185	197	184	216	242	254	107	107	139	143	293	297	173	177	161	165	132	148	167	171	297	297	117	127	192	200
47	M	113	124	195	195	87	93	197	197	184	208	242	242	107	107	139	143	293	297	169	173	161	161	148	148	167	173	293	293	127	127	192	192
48	F	113	113	191	199	93	93	185	197	208	208	246	246	107	107	143	143	293	297	173	177	161	165	140	148	167	167	293	297	119	127	192	200
49	F	113	113	195	203	87	93	185	197	184	208	246	246	107	107	139	139	265	293	177	185	161	161	148	148	167	169	293	297	117	127	192	192
50	F	113	131	191	191	93	93	177	181	184	216	242	246	107	107	135	139	293	297	173	181	157	165	140	152	169	171	293	297	117	123	192	200
51	M	111	131	191	211	91	93	181	185	184	216	242	262	107	107	139	143	293	313	173	181	157	165	132	140	169	169	293	297	119	123	192	200
52	M	93	113	191	203	93	93	181	193	184	216	242	250	107	120	139	139	265	293	173	181	157	157	128	152	169	171	281	293	123	129	192	192
53	F	122	122	191	191	93	93	177	205	208	208	242	242	107	107	139	139	265	293	173	177	157	161	132	148	167	169	289	297	127	127	192	192
54	F	113	122	187	191	87	93	185	205	208	208	242	242	107	107	139	139	293	293	173	181	157	161	140	148	167	167	289	297	119	127	192	192
55	F	122	122	191	191	93	93	205	205	184	208	242	274	-	-	139	143	293	297	173	177	161	165	-	-	167	167	297	297	127	127	192	192
56	F	113	122	191	191	87	93	177	185	208	208	242	242	107	107	139	139	265	293	173	185	157	165	148	148	169	169	289	297	127	127	192	192
57	F	124	124	191	191	93	93	177	197	208	212	242	242	107	107	139	143	265	297	181	185	157	161	132	140	169	173	293	297	119	127	192	200
58	F	122	124	191	203	93	93	193	197	184	208	242	250	107	120	139	143	265	297	181	181	161	161	128	140	165	169	281	293	117	119	188	192
59	F	122	124	191	203	93	93	177	193	184	212	242	258	107	111	139	143	265	265	173	185	157	161	128	132	165	173	293	293	117	119	188	192
60	F	98	113	191	203	85	87	185	201	184	208	242	258	107	116	143	143	285	293	173	177	161	165	132	148	167	169	289	293	119	129	192	192
61	M	98	111	195	203	85	91	185	201	184	208	250	258	107	116	143	143	285	313	173	173	161	169	148	148	169	169	289	297	117	129	192	200
62	F	111	113	191	203	87	87	185	185	208	208	242	242	107	107	139	143	293	293	169	173	165	165	132	132	167	169	293	297	117	129	192	200
63	F	113	113	191	195	87	93	181	181	208	208	242	242	107	107	139	139	285	293	173	185	157	161	144	148	167	169	297	297	123	127	192	200
64	F	113	113	191	195	87	93	181	185	208	208	242	242	107	107	139	139	293	293	177	185	161	165	132	144	167	167	297	297	119	123	192	192
65	M	113	113	191	195	87	93	181	185	208	208	242	242	107	107	139	139	285	293	173	181	161	165	132	148	167	171	297	297	123	127	192	192
66	F	113	124	191	191	87	93	189	189	184	200	242	274	107	107	139	139	297	297	169	173	165	173	132	144	165	167	285	301	117	119	196	196
67	F	111	124	191	191	87	93	189	205	200	208	242	274	107	107	139	139	297	297	173	173	161	165	132	132	167	169	297	301	117	117	192	196
68	F	111	113	191	195	87	93	177	181	184	208	242	274	107	107	139	139	265	297	169	173	165	165	140	148	169	169	293	297	119	127	192	200
69	M	111	113	191	195	87	93	177	185	208	208	274	274	107	107	139	143	293	297	173	173	165	165	140	140	169	169	297	297	119	127	192	200
70	F	122	124	191	203	93	93	177	185	184	208	246	250	107	107	139	139	293	297	173	185	161	161	132	148	169	173	293	297	119	131	192	192
71	M	111	122	191	191	87	93	177	197	184	184	250	274	107	107	139	139	293	293	169	185	161	161	-	-	-	-	297	297	117	119	192	192
72	F	111	124	191	191	87	95	181	185	208	212	242	270	107	107	143	143	285	293	177	177	161	165	140	148	167	173	293	297	117	127	188	200
73	F	111	122	191	195	89	95	185	185	212	216	242	258	107	107	139	143	293	293	173	177	161	169	148	148	167	171	297	297	119	127	188	200
74	M	93	124	191	203	87	93	181	193	184	208	250	270	107	111	139	143	265	285	177	181	157	161	132	140	165	167	293	293	117	117	188	192
75	F	122	124	191	191	93	93	177	185	208	208	242	242	107	107	139	143	265	297	173	177	161	165	140	140	167	173	293	297	117	127	192	200
76	F	111	122	191	199	93	93	185	185	208	208	242	246	107	107	143	143	293	297	173	173	165	165	140	140	167	173	297	297	117	119	192	200
77	F	122	122	195	199	87	93	177	205	212	216	242	254	103	107	135	139	297	297	177	181	157	161	132	152	167	171	297	317	119	127	192	196
78	M	113	122	191	195	87	87	185	205	208	212	242	242	107	107	139	139	293	297	177	177	157	165	132	132	167	171	293	297	117	127	192	196
79	F	113	113	191	195	93	93	181	205	184	208	242	274	107	107	139	143	293	297	173	173	161	165	140	140	169	173	293	293	119	119	192	200
80	M	113	124	191	191	87	93	197	205	184	208	242	274	107	107	139	143	293	293	169	173	165	165	140	148	169	173	293	293	117	119	192	200
81	F	113	122	195	203	93	93	177	185	216	216	242	258	103	116	135	135	297	301	173	177	161	165	132	148	167	167	297	317	119	129	188	196
82	M	122	122	195	195	87	93	181	185	184	216	242	242	107	116	135	139	285	301	173	173	165	165	128	148	167	169	289	297	127	129	188	192
83	F	113	122	191	203	93	93	185	193	184	208	246	274	107	107	139	143	297	297	173	173	161	165	132	140	167	173	289	297	119	125	192	192
84	M	113	122	203	211	91	93	185	193	184	216	258	274	107	107	139	143	297	297	173	173	161	169	140	148	167	169	297	297	119	119	188	192
85	F	113	122	195	199	87	93	181	197	184	212	246	254	107	107	139	139	285	297	185	185	161	165	140	148	165	169	293	297	125	127	192	200
86	F	113	124	187	191	87	93	193	197	184	184	242	270	107	107	139	139	265	293	169	177	161	161	148	148	169	169	297	297	127	127	192	192
87	F	111	122	187	195	87	93	193	197	184	184	270	274	107	107	135	139	293	305	173	181	165	169	148	148	169	173	297	297	117	119	192	192
88	F	111	122	191	191	93	93	193	201	184	216	242	250	103	120	139	139	265	293	181	181	157	165	128	152	165	167	293	317	117	127	188	200
