# Supplementary material for: Paternity success for resident and non-resident males and their influences on paternal sibling cohorts in Japanese macaques (Macaca fuscata) on Shodoshima Island
Source: PLoS One. 2024 Sep 19;19(9):e0309056. doi: 10.1371/journal.pone.0309056 (PMC11412542; doi:10.1371/journal.pone.0309056)
Supplement: S5 Table — (XLSX) [file pone.0309056.s005.xlsx]

## Sheet: Sheet1
S5 Table. Proportion of paternities for each male across the study years.
Male id	Year (mating season)	Male category	Number of capable females	Age category	Number of sires	Number of paternities analyzed in the year	Proportion of sires
TR	2017	dominant	18	adult	0	8	0
TY	2017	non-resident	18	adult	1	8	0.125
SN	2017	dominant	18	adult	1	8	0.125
SB	2017	dominant	18	adult	0	8	0
YG	2017	subordinate	18	subadult	0	8	0
YW	2017	subordinate	18	adult	1	8	0.125
ClS	2017	subordinate	18	subadult	0	8	0
SN	2018	dominant	19	adult	3	9	0.333333
NP	2018	non-resident	19	adult	1	9	0.111111
TY	2018	dominant	19	adult	0	9	0
YG	2018	subordinate	19	adult	0	9	0
YW	2018	subordinate	19	adult	0	9	0
ClS	2018	subordinate	19	subadult	0	9	0
TmS	2018	subordinate	19	subadult	0	9	0
BkS	2018	subordinate	19	subadult	0	9	0
SN	2019	dominant	13	adult	1	8	0.125
NP	2019	non-resident	13	adult	3	8	0.375
TN	2019	non-resident	13	adult	0	8	0
TY	2019	dominant	13	adult	0	8	0
YG	2019	subordinate	13	adult	1	8	0.125
YW	2019	subordinate	13	adult	2	8	0.25
ClS	2019	subordinate	13	subadult	0	8	0
TmS	2019	subordinate	13	subadult	0	8	0
BkS	2019	subordinate	13	subadult	0	8	0
WH	2019	subordinate	13	subadult	0	8	0
BL	2019	subordinate	13	subadult	0	8	0
KR	2019	subordinate	13	subadult	0	8	0
RZ	2019	subordinate	13	subadult	0	8	0
HP	2019	subordinate	13	subadult	0	8	0
SN	2020	dominant	10	adult	0	10	0
NP	2020	non-resident	10	adult	4	10	0.4
TN	2020	non-resident	10	adult	0	10	0
TY	2020	dominant	10	adult	1	10	0.1
BrS	2020	dominant	10	subadult	0	10	0
YG	2020	subordinate	10	adult	4	10	0.4
ClS	2020	subordinate	10	adult	0	10	0
TmS	2020	subordinate	10	subadult	0	10	0
BkS	2020	subordinate	10	subadult	0	10	0
WH	2020	subordinate	10	subadult	0	10	0
BL	2020	subordinate	10	subadult	0	10	0
KR	2020	subordinate	10	subadult	0	10	0
HP	2020	subordinate	10	subadult	0	10	0
RZ	2020	subordinate	10	subadult	0	10	0
NmS	2020	subordinate	10	subadult	0	10	0
TY	2021	dominant	11	adult	1	11	0.0909091
NP	2021	non-resident	11	adult	1	11	0.0909091
TN	2021	non-resident	11	adult	0	11	0
YG	2021	dominant	11	adult	1	11	0.0909091
BrS	2021	dominant	11	subadult	3	11	0.272727
TmS	2021	subordinate	11	adult	1	11	0.0909091
BkS	2021	subordinate	11	adult	0	11	0
WH	2021	subordinate	11	adult	4	11	0.363636
BL	2021	subordinate	11	subadult	0	11	0
KR	2021	subordinate	11	subadult	0	11	0
RZ	2021	subordinate	11	subadult	0	11	0
NmS	2021	subordinate	11	subadult	0	11	0
HsS	2021	subordinate	11	subadult	0	11	0
